# Supplementary material for: Anti-Citrullinated Protein Antibody Reactivity towards Neutrophil-Derived Antigens: Clonal Diversity and Inter-Individual Variation
Source: Biomolecules. 2023 Mar 31;13(4):630. doi: 10.3390/biom13040630 (PMC10135477; doi:10.3390/biom13040630)
Supplement: Supplementary file 1 [file biomolecules-13-00630-s001.zip]

Archive with 1 entries (1 files):
- biomolecules-2299173-supplementary.pdf
